# Supplementary material for: STAT5 Is Necessary for the Metabolic Switch Induced by IL-2 in Cervical Cancer Cell Line SiHa
Source: Int J Mol Sci. 2024 Jun 21;25(13):6835. doi: 10.3390/ijms25136835 (PMC11241652; doi:10.3390/ijms25136835)
Supplement: Supplementary file 1 [file ijms-25-06835-s001.zip]

Archive with 1 entries (1 files):
- ijms-2980056-supplementary.pdf
